# Supplementary material for: Neutrophil-intrinsic TNF receptor signaling orchestrates host defense against Staphylococcus aureus
Source: Sci Adv. 2023 Jun 16;9(24):eadf8748. doi: 10.1126/sciadv.adf8748 (PMC10275602; doi:10.1126/sciadv.adf8748)
Supplement: Supplementary file 2 — Table S1 [file sciadv.adf8748_table_s1.zip]

Archive with 1 entries (1 files):
- adf8748_Table_S1.xlsx
