# Supplementary material for: Neutrophil-intrinsic TNF receptor signaling orchestrates host defense against Staphylococcus aureus
Source: Sci Adv. 2023 Jun 16;9(24):eadf8748. doi: 10.1126/sciadv.adf8748 (PMC10275602; doi:10.1126/sciadv.adf8748)
Supplement: Supplementary file 2 — Table S1 [file sciadv.adf8748_table_s1.zip › adf8748_Table_S1.xlsx]

## Sheet: Fig-1
B
Day	WT										TNF-/-
0	0	0	0	0	0	0	0	0	0		0	0	0	0	0	0	0	0	0	0
1	0.564	0.747	0.479	0.392	0.297	0.512	0.486	0.531	0.705		0.986	1.023	0.957	0.313	0.613	0.398	0.866	1.171	0.892	1.172
3	0.745	0.545	0.827	0.764	0.53	0.428	0.534	0.869	0.784		0.98	1.049	0.886	0.578	1.075	0.63	0.54	0.819	1.419	1.001
7	0.289	0.335	0.273	0.272	0.213	0.252	0.202	0.617	0.563		0.713	0.667	0.756	0.315	0.365	0.125	0.188	0.732	0.557	1.299
10	0.172	0.175	0.108	0.142	0.129	0.114	0.105	0.262	0.243		0.342	0.31	0.497	0.151	0.156	0.161	0.073	0.365	0.287	0.671
14	0.115	0.095	0.071	0.165	0.126	0.125	0.056	0.072	0.144		0.148	0.155	0.247	0.078	0.077	0.076	0.111	0.109	0.166	0.502
D
Day	WT										TNF-/-
0	1116000	3658000	1616000	958500	1179000	733100	762200	1035000	1067000		2203000	1699000	1479000	1856000	3026000	1664000	1454000	1761000	1182000	1587000
1	1555000	3407000	3203000	3254000	2891000	2355000	2119000	2646000	3976000		5142000	11010000	6390000	2711000	5266000	2049000	3649000	6241000	3220000	6643000
3	1115000	1538000	1296000	1966000	953900	234900	398900	345600	1002000		7810000	6641000	7997000	2213000	9524000	792100	2794000	5884000	1217000	6765000
7	24700	98720	140000	110500	77890	185900	135000	831100	1083000		967400	795800	534600	328300	1148000	33120	1123000	4166000	273100	4087000
10	10000	57270	207500	8499	2248	33360	117900	51040	37990		21880	182300	207200	21840	67040	33930	110300	44280	67150	122400
14	12370	10000	10000	11580	7538	10560	10000	10000	10000		10000	27330	172800	13380	22240	40780	17200	37090	10000	12150
E
Day	TNF-/- BM → TNF-/-								WT BM → TNF-/-									WT BM → WT								TNF-/- BM → WT
0	0	0	0	0	0	0	0		0	0	0	0	0	0	0	0		0	0	0	0	0	0	0		0	0	0	0	0	0	0	0
1	0.629	0.501	0.292	0.219	0.313	0.584	0.828		0.224	0.472	0.201	0.4	0.28	0.138	0.176	0.264		0.237	0.323	0.259	0.593	0.167	0.298	0.367		0.258	0.671	0.298	0.592	0.185	1.107	0.646	0.281
3	0.701	0.626	0.432	0.503	0.561	1.271	0.927		0.581	0.469	0.248	0.474	0.31	0.18	0.155	0.37		0.384	0.431	0.424	0.711	0.146	0.299	0.399		0.362	0.928	0.644	1.016	0.328	1.863	0.89	0.963
7	0.595	0.605	0.243	0.347	0.532	1.201	0.538		0.795	0.245	0.158	0.351	0.289	0.157	0.093	0.231		0.431	0.575	0.421	0.833	0.057	0.231	0.307		0.319	0.761	0.572	0.811	0.109	1.376	0.599	0.848
10	0.247	0.398	0.14	0.241	0.516	0.938	0.422		0.13	0.149	0.052	0.241	0.174	0.123	0.065	0.192		0.307	0.596	0.378	0.712	0.067	0.175	0.14		0.237	0.519	0.264	0.391	0.095	0.752	0.334	0.507
14	0.137	0.131	0.112	0.107	0.138	0.778	0.18		0.116	0.08	0.06	0.124	0.106	0.055	0.067	0.162		0.107	0.184	0.131	0.239	0.049	0.101	0.095		0.109	0.184	0.222	0.251	0.051	0.25	0.102	0.115
F
Day	TNF-/- BM → TNF-/-								WT BM → TNF-/-									WT BM → WT								TNF-/- BM → WT
0	2245000	1217000	729500	557900	370400	1194000	1279000		774800	1771000	1296000	1026000	458400	393800	1222000	1162000		1009000	1387000	1406000	1454000	291700	1478000	1047000		755900	836600	1287000	1199000	2052000	1447000	1066000	2159000
1	5367000	4365000	2756000	1978000	3871000	4132000	2912000		1800000	254200	437500	4442000	975500	870700	2024000	1724000		2305000	2999000	1775000	3201000	609300	2710000	1715000		3846000	7808000	8127000	4239000	2074000	13780000	2076000	11100000
3	1927000	11130000	622300	1205000	202200	5186000	1882000		307500	673800	975700	2304000	425100	524500	697800	1097000		1319000	1864000	872300	1830000	313200	982000	948800		852100	2975000	3988000	4859000	426600	7486000	1283000	3039000
7	1876000	2708000	177500	329100	342100	3762000	322200		1012000	561300	404300	450400	350100	163500	72420	188100		660300	1709000	539800	1142000	20940	138700	357000		122000	1181000	926700	774800	90260	2987000	852000	5312000
10	724800	2927000	154400	132400	900700	2870000	329100		113400	10000	231700	86580	251100	52380	61730	27940		197000	986700	550200	779300	23930	58190	92470		188800	1101000	388200	1265000	34340	1873000	626600	1264000
14	10000	318900	10000	27280	55880	951200	10000		10000	10000	10000	10000	10000	10000	39210	10000		14510	92130	10000	12200	10000	62100	56170		26580	10000	10000	19460	10000	108000	24910	409900
G
	TNF (pg/mg of skin)
	Day 0	Day 1	Day 3	Day 7
	0.0183	0.3022	2.0712	1.6308
	0.0119	0.359	5.75	2.0273
	0.0099	0.4251	4.9363	3.4892
	0.0209	0.3513	6.9608	0.9015
		1.1314	7.9676	2.6393
		0.3922	7.6178	2.5161
			9.489
H
Day	Total cells (#)																	Day																		Day
	Neutrophils																		Monocytes																		Macrophages
0	171.82	170.18	170.18	410.43	192.65	88.49												0	717.62	270.28	280.29	1942.02	1694.76	2654.35	4011.33											0	9207.79	22803.7	20040.8	44276.1	31741.3	25954.9	25454.3
1	90664.3	28509.7	46548.4	119935	153970	73870												1	70.07	10.01	50.05	1571.63	3910	50												1	1281.33	120.12	60.06	750.78	200
3	356082	340976	283952	183874	224739	220480	274320	154192	364117	210690	222632	130440	380516	205257	381295	394716	410889	3	12255.2	16126.5	9491.78	11447.1	4400	9360	4396	20763	29231	35637	14240	19852.3	8891.12	34982.6	11209	33146.5		3	14658.2	8643.46	4725.86	5523.44	27417	8400	18320	9512	21485	40732	4965	13280	34021.1
7	257826	118392	415986	237810	121320	142789	95560	33915.3										7	23139.1	7628.7	9901.25	19896.5	15804.7	9821.96	24500	14535.1										7	13958.2	3921.05	6543.09	10662.1	10287.7	15103	17120	24245.2
14	2610	18885.3	240.65															14	2120	13144.6	501.35															14	6380	6572.29	3198.64
I
Day	TNF+ (#)																	Day																		Day
	Neutrophils																		Monocytes																		Macrophages
0	10.11	30.03	50.05	110.11														0	10.11	0	0	40.04														0	414.4	3703.85	1241.29	2682.79
1	1211.26	3173.3	1251.3	3643.79	4980	5010												1	0	0	0	80.08	190	10												1	160.17	30.03	10.01	200.21	680	60
3	13456.7	5442.18	8810.92	3040	4560	9032	800.48	15889.8	12506	9424	1922	2240	5603.48	640.8	3514.24	19735.8	11088.9	3	80.1	40.02	40.04	0	0	0	0	240.16	160	319	320	120	40.04	0	1158.1	920.74	1481.18	3	600.74	440.18	320.4	80	80	0	400.24	1841.16	4570	7827	721	760	40.04
7	1400.28	940	400.42		386.99	106.7	1425.89	827.35	399.78									7	0	200	60.06	0	0	0	13.34	13.33										7	3220.64	3820	5665.9		26.69	13.34	26.65	0	39.98
14	20	40.07	0															14	10	70.13	0															14	1310	1282.4	681.84
J
	TNF+ (% of CD45+)
	PMN	Mono	Mac
	85.71	0.51	3.83
	77.27	0.57	6.25
	85.27	0.39	3.1
	55.56	0	27.78
	81.52	1.23	9.45
	59.06	0.67	19.46
	42.55	4.26	12.77
	54.55	4.55	18.18
	88.61	0.63	0.63
	50	0	0
	64	0	4
	95	0.67	2.5
	96.61	0	1.69
	99.12	0	0
[truncated: 4 more columns]

## Sheet: Fig-2
B
Day	WT											TNFR1-/-										TNFR2-/-
0	0	0	0	0	0	0	0	0	0	0	0	0	0	0	0	0	0	0	0	0	0	0	0	0	0	0	0	0	0	0
1	0.221	0.511	0.311	0.4	0.626	0.318	0.615	0.657	0.494	0.344	0.406	0.707	0.682	1.008	1.065	0.78	0.586	0.324	0.638	0.841	1.215	0.463	0.769	0.487	0.304	0.43	0.759	0.553	0.355	0.805
3	0.401	0.487	0.553	0.622	0.521	0.602	0.765	0.725	0.473	0.876	0.488	0.98	0.941	1.735	1.456	0.828	2.065	1.783	2.442	2.438	1.4	0.909	1.749	0.521	1.126	0.864	1.56	2.158	1.573	1.928
7	0.323	0.23	0.359	0.401	0.557	0.246	0.433	0.354	0.439	0.671	0.265	0.738	0.746	1.33	0.905	0.624	1.491	1.446	2.218	2.272	1.025	0.646	1.425	0.82	0.419	0.558	1.585	1.877	1.285	1.813
10	0.208	0.145	0.227	0.139	0.132	0.115	0.188	0.274	0.172	0.435	0.228	0.363	0.517	1.032	0.476	0.414	1.168	0.842	0.431	1.774	1.621	0.42	0.821	0.575	0.301	0.191	1.343	0.632	0.519	0.58
14	0.101	0.12	0.157	0.112	0.107	0.036	0.073	0.14	0.117	0.091	0.071	0.19	0.343	0.305	0.454	0.408	0.458	0.458	0.181	1.543	1.007	0.137	0.247	0.254	0.282	0.147	0.396	0.289	0.275	0.294
D
Day	WT											TNFR1-/-										TNFR2-/-
0	3118000	1906000	1909000	2196000	512700	989100	2621000	920300	948800	1830000	2069000	2708000	2032000	3586000	4315000	1012000	1818000	2507000	1570000	1445000	1746000	3116000	5358000	2832000	2679000	1883000	1994000	4919000	1712000	3726000
1	4334000	908300	5309000	832700	2499000	3086000	5582000	3912000	2755000	4053000	2637000	5794000	4537000	10630000	4824000	3827000	4089000	5855000	8256000	15770000	10470000	3774000	7573000	3744000	5587000	5065000	11620000	11240000	13590000	16100000
3	1054000	225600	1202000	794700	688600	1221000	930000	708500	1233000	2065000	1302000	3927000	1911000	8014000	1127000	2533000	6631000	3004000	4676000	6629000	8076000	1843000	8119000	652800	5258000	1716000	3448000	4013000	3362000	2500000
7	180100	28420	142200	147600	67870	73420	640600	125200	93860	879800	800400	970100	890800	2412000	809700	638100	3822000	3061000	7116000	13620000	2300000	1570000	4530000	214700	3434000	720900	1657000	3232000	12050000	5116000
10	80970	19800	44500	271600	35440	35110	60770	14200	20610	29980	10000	420900	854400	2750000	11230	113900	906300	958400	226300	7942000	3816000	124900	1360000	125800	63110	43510	802400	55240	536700	1564000
14	15190	14110	10000	10000	34190	40110	10000	13080	10000	10000	10000	197600	52190	441600	32160	19830	24490	241700	27740	3374000	2989000	10000	10000	23750	28540	27450	41970	27540	24710	20180
E						F						G										H
	TNFR1+ (% of live)						TNFR2+ (% of live)						TNFR1+ (#)										TNFR2+ (#)
	CD45-	Neutrophils	Monocytes	Macrophages			CD45-	Neutrophils	Monocytes	Macrophages			D0				D3						D0				D3
	33.82	43.96	0.6	11.11			29.2	48.38	0.93	11.55			CD45-	Neutrophils	Monocytes	Macrophages	CD45-	Neutrophils	Monocytes	Macrophages			CD45-	Neutrophils	Monocytes	Macrophages	CD45-	Neutrophils	Monocytes	Macrophages
	38.94	30.38	1.18	18.58			37.31	29.11	1.36	19.49			8671.56	22.12	870.105	8538.83	5613.92	7298.1	100.25	1844.57			12542.8	22.12	892.225	8671.56	53252.1	88238.8	1704.23	21072.3
	47.06	30.48	2.67	10.7			40.63	32.45	3.08	7.7			10447.4	218.68	530.295	12902.1	2641.06	2060.82	80.03	1260.5			17554.5	37.46	677.905	13913.5	43517.4	33953.6	1580.63	22729.1
	39.94	31.2	1.17	19.53			35.89	38.52	2.04	15.06			8963.8	26.76	743.86	10183.9	2743.4	2142.66	80.1	1341.66			7288.77	106.33	781.32	10296.3	25872.1	20665.6	1962.43	4906.08
	40.46	37.51	1.69	11.41			53.21	31.54	1.37	4.49			10069.7	0	74.43	8634.23	5777.64	1119.54	319.86	779.68			3232.52	115.62	116.97	11909.3	34462.7	36985.9	1962.43	14457.9
	66.9	12.96	3.7	9.03			51.87	29.35	4.14	6.18			10816.1	21.02	126.14	6411.9	1806	8305.14	140.08	1120.7			3437.2	159.59	157.67	8356.49	35843	32728.2	1720.1	17107.9
	67.94	19.51	0.33	2.63			71.49	17.35	0.73	2.08			8160.39	10.64	244.71	9969.08	1280	1204	40.14	120.4			3542.91	96.95	372.38	15054.7	80387	45481.4	3982.46	9576.08
	51.72	34.48	1.15	3.45			36.04	56.18	0.81	1.4			13907.2	10.77	150.81	5407.75	561.86	360	40	0			6775.84	185.09	226.22	7734.59	41216.8	94418.5	923.06	11307
	68.09	19.15	2.13	0			46.21	44.32	1.44	2.38			14741.5	0	228.64	14687.1	1565.2	722.4	0	40.14			5465.47		283.07	18236.4	56640	64253.3	1760	1605.32
	37.84	48.65	0	2.7			24.87	65.97	0.75	2.67								722.4	0	160.54							32146.7	54320	963.2	2920
	60.94	28.12	0	6.25			36.34	51.36	1.6	4.41																	36400.9	85283.1	1605.32	3451.46
																												51450.8		4414.66

## Sheet: Fig-3
B
Day	TNFR1-/- →TNFR1-/-											WT →TNFR1-/-
0	0	0	0	0	0	0	0	0	0	0		0	0	0	0	0	0	0	0	0	0
1	1.647	1.185	1.083	0.67	0.651	1.002	0.861	0.489	1.032	0.821		0.833	0.761	0.573	0.773	0.612	0.545	0.57	0.494	0.653	0.449
3	2.043	1.53	1.878	0.989	0.888	1.962	1.342	0.814	1.572	1.049		0.862	0.86	0.808	1.157	0.927	1.089	0.677	1.277	1.249	0.581
7	1.59	0.952	1.445	0.583	0.674	1.69	1.152	0.494	1.083	0.667		0.62	0.671	0.556	0.923	0.787	0.59	0.257	0.977	0.643	0.333
10	1.202	0.578	0.884	0.138	0.411	0.929	0.773	0.414	0.878	0.531		0.325	0.417	0.382	0.592	0.486	0.394	0.121	0.62	0.328	0.094
14	0.676	0.299	0.537	0.1	0.13	0.321	0.352	0.218	0.433	0.265		0.199	0.219	0.218	0.192	0.206	0.072	0.041	0.204	0.12	0.047
D
Day	TNFR1-/- →TNFR1-/-											WT →TNFR1-/-
0	2201000	1316000	1856000	1216000	1553000	2296000	1489000	1089000	2062000	1603000		2310000	1819000	1396000	1705000	1958000	975200	953900	1669000	1839000	1874000
1	17080000	9469000	8159000	4137000	5087000	9293000	8940000	5931000	16760000	9743000		7553000	5967000	7421000	8913000	8854000	4513000	1964000	7715000	4640000	2021000
3	9434000	9547000	10270000	2623000	1513000	5630000	3362000	3264000	2790000	3000000		4889000	3854000	1959000	7006000	9235000	2568000	1178000	4176000	6645000	1211000
7	7969000	3813000	6188000	473600	1057000	2796000	1120000	1278000	1286000	1397000		629900	738400	950900	1063000	1715000	703600	340600	2221000	1807000	173900
10	3635000	1230000	2873000	179000	122100	1173000	543300	327800	404600	680300		253700	310300	829000	295700	1636000	151200	135000	535300	84800	81390
14	390600	590000	668700	10000	10000	21200	37580	10000	53640	14740		52990	38290	24180	41750	250000	10000	10000	11710	10000	10000
F
Day	TNFR2-/- →TNFR2-/-											WT →TNFR2-/-
0	1.314	1.007	1.052	1.201	0.93	1.138	0.859	0.832	0.778	0.708		0.741	0.86	0.423	0.565	0.881	0.716	0.429	0.498	0.627	0.574	0.917	0.695
1	1.615	2.002	1.968	1.738	1.511	1.209	1.216	1.271	0.885	0.715		0.885	1.158	0.709	0.715	1.05	1.385	0.451	0.908	1.419	1.032	1.095	0.907
3	1.492	1.473	1.75	1.352	1.45	0.986	0.777	0.952	0.88	0.763		0.4232	1.129	0.349	0.504	1.099	1.087	0.846	1.064	0.957	1.103	1.059	0.707
7	1.016	1.166	1.373	0.96	0.621	0.977	0.76	0.992	0.953	0.423		0.169	0.685	0.147	0.113	0.446	1.037	0.654	0.363	0.932	0.854	0.35	0.386
10	0.451	0.757	0.408	0.388	0.29	0.176	0.16	0.209	0.173	0.248		0.221	0.053	0.337	0.077	0.072	0.229	0.128	0.11	0.366	0.212	0.22	0.293
14
H
Day	TNFR2-/- →TNFR2-/-											WT →TNFR2-/-
0	3931000	5508000	2861000	1788000	3151000	3146000	1697000	3578000	2428000	2836000		1776000	3067000	808300	3414000	2085000	1818000	1120000	2342000	4294000	1916000	2045000	2384000
1	19800000	11890000	15010000	13170000	11600000	10171000	7060000	11320000	4316000	4434000		7916000	11790000	3237000	6241000	12160000	6553000	4379000	7188000	13000000	4282000	6979000	3222000
3	4122000	10260000	9416000	2324000	3120000	3421000	4056000	6782000	2440000	7116000		3063000	3094000	1456000	881000	7137000	3147000	1695000	507400	2613000	6315000	7701000	2609000
7	5641000	5548000	7834000	2604000	2970000	4444000	1446000	2007000	1608000	3556000		396200	1588000	290200	945000	6472000	3959000	972600	1281000	1838000	2626000	1638000	804000
10	3140000	2272000	3439000	1119000	70570	779700	377600	635000	108400	286600		51240	1837000	30730	191200	1596000	22440	26970	20920	278400	885200	569600	73830
14	44210	237700	268900	23540	31520	17480	10000	10000	14770	24800		15730	27690	31130	10000	33180	81690	10000	10000	27440	10000	128400	50090

## Sheet: Fig-4
B						D
	Neutrophilic abscess area (cm2)						Bacterial band length (mm)
	WT	TNF-/-	TNFR1-/-	TNFR2-/-			WT	TNF-/-	TNFR1-/-	TNFR2-/-
	1.241	0.829	0.406	1.372			2.32	5.71	4.262	4.116
	1.186	0.598	0.55	1.466			3.867	7.687	5.743	8.897
	1.171	0.896	0.514	1.624			1.552	4.795	6.616	8.199
	1.072	0.612	0.841	1.415			2.568	5.002	5.634	6.653
	2.091	1.145	0.739	1.677			1.88	7.098	5.235	10.393
	0.953	0.494	0.585	1.542			3.702	8.796	8.47	12.456
	1.432	0.454	0.899	0.99			3.724	9.283	12.665	4.322
	0.882	0.329	0.451	1.683			4.813	10.64	13.007	5.78
	0.863	0.838	0.876	1.478			2.677	8.731	8.097	6.151
	0.633	0.775	0.95				2.727	8.603	9.845
			1.152						6.609
E
	Neutrophils (#)				Monocytes (#)				Macrophages
	WT	TNF-/-	TNFR1-/-	TNFR2-/-	WT	TNF-/-	TNFR1-/-	TNFR2-/-	WT	TNF-/-	TNFR1-/-	TNFR2-/-
	220480	88454.8	78722	296228	4400	28257.5	9290	12653	8400	10246.4	11612	20221
	274320	126879	129892	216400	9360	11767.3	2238	13840	18320	17130.6	8233	25840
	154192	158512	96741	158424	4396	19483.9	1762	19944	9512	6961.4	7047	33052
	364117	140266	71960	189618	20763	4365	27080	3101	21485	13975	5920	4941
	210690	97464	94640	132906	29231	2969	10200	4257	40732	4855	5080	5534
	222632	126675	92600	114920	35637	9622	18520	10251	4965	6924	4160	10010
	130440	115120	151152	182546	14240	22800	9806.3	5924.72	13280	30280	2318.28	2722.16
	380516	141842	86073.4	383187	19852.3	2642.12	3942.44	6725.4	34021.1	3042.44	3762.34	3042.44
	205257	204324		144839	8891.12	20450.7		10265.4	7489.36	14756.6		3368.36
	285971	297939			34982.6	3602.88			3035.04	2081.66
	296037	181665			11209	6070.15			6084.88	1705.67
	308166	83477.1			33146.5	7976.48			15852.7	2658.82
		97272.9				10434.6				2508.32
		63962.3				12154.5				5130.8
		132156

## Sheet: Fig-5
B
Day	WT													PAD4-/-
0	0	0	0	0	0	0	0	0	0	0	0	0		0	0	0	0	0	0	0	0	0	0	0	0	0
1	0.199	0.705	0.253	0.925	0.51	0.481	0.466	0.355	0.513	0.289	0.163	0.184		0.788	0.609	1.33	0.737	0.681	0.791	0.723	0.314	1.011	0.825	0.548	0.229	0.21
3	0.248	0.799	0.275	0.902	0.92	0.538	0.543	0.492	0.484	0.175	0.136	0.137		0.919	0.756	2.081	0.938	1.621	1.686	1.491	0.52	1.187	0.805	0.541	0.122	0.16
7	0.17	0.504	0.141	0.512	0.629	0.312	0.351	0.34	0.724	0.174	0.121	0.128		0.738	0.622	1.684	0.796	0.812	1.04	1.107	1.005	0.693	0.497	0.537	0.114	0.182
10	0.065	0.295	0.062	0.461	0.311	0.12	0.308	0.274	0.666	0.109	0.077	0.062		0.277	0.186	1.123	0.328	0.249	0.552	0.421	0.672	0.395	0.284	0.327	0.09	0.085
14	0.053	0.121	0.04	0.069	0.105	0.064	0.103	0.092	0.104	0.052	0.038	0.047		0.16	0.19	0.375	0.166	0.161	0.281	0.309	0.082	0.134	0.131	0.145	0.044	0.052
D
Day	WT													PAD4-/-
0	2308000	2932000	911400	2473000	1077000	1739000	1633000	3015000	1360000	1831000	961300	1499000		1548000	668600	908200	1124000	2040000	1137000	1991000	1858000	1452000	1375000	1730000	1294000	1530000
1	1992000	9671000	1628000	10330000	5749000	3797000	8036000	6602000	3295000	1735000	906600	1223000		8049000	3551000	9711000	5724000	7159000	7905000	11420000	6647000	8134000	7875000	7552000	2246000	2267000
3	950200	4600000	963200	3957000	2141000	1650000	5109000	834000	3121000	975200	73390	135100		2483000	2910000	6514000	2187000	6774000	5006000	6957000	5768000	9479000	8374000	2937000	671200	481000
7	157470	674000	129500	1951000	1488000	338300	2929000	482100	502200	10030	10000	39800		1008000	615000	4831000	870400	6118000	3458000	8082000	3204000	3253000	1004000	555700	266400	299400
10	90190	185900	45140	354700	289800	93320	1042000	148100	371100	10000	27150	22950		10000	110600	1293000	37790	138100	460100	190300	292200	93990	20000	258100	10050	12990
14	15970	32760	54040	75160	10000	10000	36270	36410	14310	10000	10000	10000		39500	24830	109900	23910	10000	10000	11820	21050	31994	14000	10000	10000	15460
F				I					G
Neutrophilic abscess area (cm2)				Bacterial band length (mm)						WT			PAD4-/-
	WT	PAD4-/-			WT	PAD4-/-				Neutrophils	Monocytes	Macrophages	Neutrophils	Monocytes	Macrophages
	0.863	1.789			6.652	5.588				183874	11447.1	5523.44	90212.6	11805.9	2191.8
	0.633	1.357			3.89	8.05				224739	58116	27417	162592	50361.7	12104.7
	1.299	1.329			1.299	8.869				154834	6321	1264.2	263150	14450	2350
	2.603	2.167			2.603	4.911				132166	10162	1135.74	127925	14397.8	4063.5
		2.075				7.945				241221	8187.18	2167.2	182807	7825.98	5518.32
		0.809				7.05				157380	12720	2460	207450	13450	3400
		1.263				7.104							102218	10909.2	5778.4
		1.614				6.004							162289	9431.3	3411.32

## Sheet: Fig-6
B
Tissue #	Citrullinated Histone H3 (Integrated Density)
	WT						TNF-/-						TNFR1-/-						TNFR2-/-						PAD4-/-
1	23951284	30184965	24065265				2872122	3931724	3771890				44712957	19904410	29485735	13886090	12828816		13746588	14467165	15582928	14469901	14330263		13968050	14314096	16251791	16409762
2	16663987	10883444	13286895				14022818	7897018	4666755				28385285	29082402	28174702	30029309	27391477		12723845	17274887	15638546	14132383	11474880		14080695	18181880	13750715	13070090
3	14751432	12608033	15443850				5025991	6721596	4828923				26813401	32602358	36088617	47352596	28586096		15249179	12429916	12390431	13673131	13211239		11060127	10917273	11289697	10633631
4	17955403	15612779	18231897	17523912	20198965		13957309	10772923	16545520				18346963	25715425	34575466	19326630	19751647		20352331	21844959	19847250	21005933	22168011		12832191	14241361	13739397	14387184
5	41063731	43127767	31312453	34238118	40172789		6366224	5750504	6972359				24822446	15887070	26473717	21329299	16615641		24304460	21270358	19401225	16500322	18293783		14080695	18181880	13750715	13070090
6	43007680	46686215	34103150	32376604	37013205		27519359	31700532	11577466	12413815	19072138		14933012	17070900	15836869	20609830	23585914		18835709	16111550	17686981	17160224	17818676		13468872	13309361	12273204	17718223
7	19626110	24508947	21107720	20574894	19451967		27189654	18214042	8573242	8336899	7616260		19667258	20987776	20995701	22757605	23005456		14517942	20779461	25348045	32249693	10525888		11068364	11804987	11004531	10665191
8	23219918	23886170	23701854	21479902	17488427		12559052	11761562	11815120	11340763	11745237		16808194	19019797	21067409	19880821	16028180		23561171	21483963	14517942	13827006	19164803		19248101	19851625	21465376	21884370
9	20682188	16021867	18249741	18488385	14968501		4446276	6531598	12287767	3912444	3637026		17125581	24980226	22032586	15345757	17147630		27203509	18788152	18008498	17985616	17501002
10	35211825	28489148	22913493	34714768	32566772		25924988	8834737	20276755	8793114			22673087	23027623	23685598	23469039	23816971
11	29465347	22447483	23541895	22720015	29769329		28693463	17905129	10403971	13439484	11758748		28996418	25596398	23453945	24969609	23829687
12							14798107	13858183	9694378	14606474	11642121
C								D											E	ROS (MFI)
	Day 3 Kidney (CFU/Kidney pair)								Suicidal NETs					Vital NETs						Blood					Skin
	WT	TNF-/-	TNFR1-/-	TNFR2-/-	PAD4-/-				WT	TNFR1-/-	TNFR2-/-	PAD4-/-		WT	TNFR1-/-	TNFR2-/-	PAD4-/-			WT	TNFR1-/-	TNFR2-/-	PAD4-/-		WT	TNFR1-/-	TNFR2-/-	PAD4-/-
	10	10	443	2625	145				32863	60233.1	15900	22609.2		6145	27809.2	4130	4708.43			15.68	24.58	10.81	25.01		1399.3	3186.81	883.13	1503.02
	10	258	10	215	160				142760	35737.1	15100	24742.4		10765	10538.2	6530	1042.39			19.34	29.15	10.55	20.77		1537.78	1922.03	249.91	860.87
	25	1153	275	920	275				42893	79546.1	20900	11098.4		20847	45371.9	7150	2693.54			18.69	32.44	8.57	22.01		1334.15	2448.43	425.68	651.9
	80	300	380	2815	70				28505	69661.4	20500	4471.08		8376	51050.6	1310	2201.15			18.15	28.67	7.01	34.15		1461.63	1453.24	1257.61	555.25
	25	10	40	39000	325				25800.6	60915.6	14100	6352.38		33710.5	39005.8	3440	4465.77			14.87	21.62	8.26	65.66		1308.85	1928.78	277.44	1377.62
	15	5200	260	14650	700				24638.7	25671.2	4538.6	18958.6		16326.9	24370.9	4293.78	6179.19			28.35	112.12	19.01	42		1228.76	1066.15	896.2	1314.32
	140	4750	10	30	85				138554	16936	13104.1	4336.98		6695.55	6707.32	9322.2	890			28.96	350.58	32.86	47.45		635.91	884.71	416.85	1348.76
	285	12900	10	505	465				33160.2	16214.9	25590.7			15251	8458.16					27.99	181.27	26.79	67.78		784.73	1062.68	391.86	1364.5
	185	4960	200	90					118482					26108.8						35.25	181.07	21.8	60.29		1059	1022.26	137.8	1391.56
	115	14150							56604.3					45890.3						30.02		43.58			1182.39		105.28
									34441.4					18618.9						74.47		49.77			906.39		1002.43
									58529.3					50323						52.08					1134.77
									41128.9					12390.3						63.61					1313.43
									68441.8					61104.2						83.02
G
	phos-p47 (count/mm2)
	WT	TNFR1-/-	TNFR2-/-	PAD4-/-
	214	317	121	249
	135	403	110	248
	318	232	89	353
	212	335	90	237
	484	368	116	359
	177	328	158	435
			43

## Sheet: Fig-7
B
Day	Vehicle										TNFR2 agonist
0	0	0	0	0	0	0	0	0	0		0	0	0	0	0	0	0
1	0.69	0.435	0.414	0.391	0.32	1.257	0.467	0.615	0.621		0.198	0.471	0.397	0.117	0.299	0.348	0.209
3	0.761	0.707	0.426	0.469	0.326	0.978	0.378	0.636	0.631		0.145	0.45	0.244	0.089	0.148	0.138	0.264
7	0.654	0.371	0.233	0.239	0.158	0.914	0.221	0.46	0.467		0.083	0.138	0.109	0.044	0.092	0.136	0.1
10	0.474	0.276	0.067	0.109	0.091	0.321	0.158	0.148	0.201		0.113	0.062	0.088	0.046	0.097	0.11	0.038
14	0.055	0.089	0.038	0.046	0.03	0.112	0.066	0.104	0.087		0.047	0.066	0.035	0.016	0.013	0.045	0.034
D
Day	Vehicle										TNFR2 agonist
0	1121000	2072000	2146000	1507000	881200	1446000	1091000	776700	1387000		1123000	1932000	1702000	1759000	1199000	828900	513600
1	4995000	3343000	1437000	647500	1683000	11100000	3368000	4467000	8948000		281100	2304000	2170000	290700	1483000	2421000	675700
3	2059000	1098000	948700	431000	1133000	8191000	1858000	4743000	1271000		218500	867900	260200	71400	424400	189300	1396000
7	473200	94290	121200	176300	33350	3428000	45310	1171000	325900		20040	43460	436500	14180	240700	116800	26940
10	282400	58240	217900	87830	10000	236200	52560	69520	204100		10000	10000	22860	18660	75690	13350	32330
14	25270	14930	15760	12790	25530	121200	26420	23650	12410		10000	20950	21580	16460	25070	22750	23720
E					F						G	ROS (MFI)
	Neutrophils (#)					Suicidal NETs (#)		Vital NETs (#)				Blood		Skin
	Vehicle	TNFR2 agonist				Vehicle	TNFR2 agonist	Vehicle	TNFR2 agonist			Vehicle	TNFR2 agonist	Vehicle	TNFR2 agonist
	85168.1	349931				28851.6	55837.3	36954.9	64070.2			23.51	822.12	12.66	811.68
	284806	264948				24341.9	50051.2	40142.5	144452			14.86	796.93	73.51	749.26
	141017	188476				26128.8	39018.4	51412.2	131876			18.62	738.12	23.01	520.2
	210434	85555.5				43212.5	38341.2	54127.1	85422.6			8.97	792.27	13.39	610.59
	51946	216294				39509.2	61434.2	24985.7	103574			86.45	715.57	18.62	645.48
	153724	300170				31350.5	56145.1	21146.6	100063			158.99	823.39	150.8	1009.27
	494431	360707				42937.9	90553.2	30823.6	124449			78.58	1019.72	189.16	1034.65
	432702	209421				53244.4	47656.4	45831.2	65142.6			151.07	932.65	164.1	1025.73
	179688	252712				40357.7	28587.1	26867.7	82569.8				1067.58	96.73	927.11

## Sheet: Fig-8
B
Day	Vehicle											TNFR2 agonist
0	0	0	0	0	0	0	0	0	0	0		0	0	0	0	0	0	0	0	0	0
1	0.252	0.396	0.313	0.236	0.213	0.252	0.286	0.25	0.128	0.101		0.153	0.114	0.14	0.118	0.27	0.085	0.197	0.072	0.137	0.13
3	0.726	0.23	0.684	0.236	0.3	0.237	0.277	0.195	0.38			0.267	0.156	0.21	0.112	0.591	0.095	0.126	0.247	0.13	0.14
7	0.365		0.424	0.224	0.276		0.204	0.121	0.309			0.141	0.093	0.321	0.102	0.2	0.054	0.151	0.038	0.115	0.055
10			0.116	0.105	0.116		0.108	0.087	0.163			0.106	0.051	0.119	0.049	0.079	0.073	0.076	0.069	0.098	0.037
14			0.058	0.101	0.043		0.077	0.038	0.045			0.046	0.073	0.036	0.071	0.044	0.035	0.042	0.027	0.025	0.015
D
Day	Vehicle											TNFR2 agonist
0	5498000	4771000	5741000	6294000	5294000	2732000	3332000	2455000	2733000	3360000		2698000	2635000	2813000	1771000	2586000		3276000	3690000	3432000	5514000	7051000
1	80130000	40800000	153300000	34040000	14370000	45680000	40810000	25050000	62400000	19420000		15230000	6386000	10060000	35260000	972400		32030000	8039000	36240000	30250000	50300000
3	27980000	2089000	46460000	6117000	5861000	1139000	1067000	1719000	3553000			171700	2626000	700100	677700	823700		3546000	558700	4302000	3136000	10980000
7	5262000		4042000	1449000	2186000		1197000	1608000	1697000			137300	115300	857200	732800	2510000		2263000	1323000	3916000	433300	929400
10			326000	2299000	1545000		2334000	1069000	1229000			10000	1778000	10000	360900	294800		1547000	1048000	10000	10000	10000
14			269900	627500	1632000		519900	24290	10000			10000	10000	10000	10000	10000		10000	151800	10000	10000	39700
E		Weight (% of initial)
Day	Vehicle											TNFR2 agonist
0	100	100	100	100	100	100	100	100	100	100		100	100	100	100	100	100	100	100	100	100
1	90.1639	89.8396	91.4773	93.0233	83.5897	90	87.0588	88.5542	90.8571	91.5152		89.697	94.5355	95.0276	92.973	89.7143	91.8239	90.2703	93.7107	89.9371	91.8239
3	86.3388	72.1925	84.0909	96.5116	88.2051	92.2222	86.4706	88.5542	89.7143			89.697	100	94.4751	94.5946	92.5714	100	96.2162	102.516	96.8554	100
7	75.4098		82.9545	102.326	91.7949		92.9412	100	93.1429			97.5758	102.732	106.63	100.54	101.714	103.774	100	104.403	101.258	102.516
10			84.0909	105.814	93.8461		97.0588	100	95.4286			98.1818	104.918	104.42	101.622	99.4286	105.031	103.784	105.031	103.145	104.403
14			95.4545	107.558	93.3333		100	103.615	99.4286			96.3636	103.825	104.972	103.784	101.143	107.547	105.405	106.918	108.805	106.918
F	Survival
	Days	Vehicle	TNFR2 agonist
	3	1
	4	1
	6	1
	8	1
	14	0	0
	14	0	0
	14	0	0
	14	0	0
	14	0	0
	14	0	0
	14		0
	14		0
	14		0
	14		0

## Sheet: S1
A
	Survival
	Days	WT	TNF-/-
	9	0	1
	10	1	1
	10	0	0
	10	0	0
	10	0	0
	13	1	1
	13	1	1
	13	1	1
	13	1

## Sheet: S6
B	Suicidal NETs (MFI)												C	Vital NETs (MFI)
	WT				TNFR1-/-				TNFR2-/-					WT				TNFR1-/-				TNFR2-/-
(-)	271.11	198.8	111.51		172.41	175.32	166.44		234.66	120.99	239.42		(-)	57.97	55.98	51.81	73.38	73.38	94.82	88.19		55.35	56.18	56.46
PMA	261.84	261.86	431.45		332.19	327.65	420.31		262.52	296.23	338.11		PMA	457.58	357.18	634.2	375.76	375.76	358.96	385.58		399.79	389.33	391.63
S. aureus	17.6	20.64	19.85		20.45	19.49	20.42		16.24	16.64	16.1		S. aureus	573.2	546.02	633.32	665.38	665.38	665.96	607.75		503.65	490.82	472.63

[truncated: 2 more sheets: S7, S8]
